# Supplementary material for: circSMARCA5 Is an Upstream Regulator of the Expression of miR-126-3p, miR-515-5p, and Their mRNA Targets, Insulin-like Growth Factor Binding Protein 2 (IGFBP2) and NRAS Proto-Oncogene, GTPase (NRAS) in Glioblastoma
Source: Int J Mol Sci. 2022 Nov 8;23(22):13676. doi: 10.3390/ijms232213676 (PMC9690846; doi:10.3390/ijms232213676)
Supplement: Supplementary file 1 [file ijms-23-13676-s001.zip]

Archive with 1 entries (1 files):
- ijms-1976107-supplementary.pdf
